# Supplementary material for: Green Synthesis of Platinum and Palladium Nanoparticles Using Peganum harmala L. Seed Alkaloids: Biological and Computational Studies
Source: Nanomaterials (Basel). 2021 Apr 9;11(4):965. doi: 10.3390/nano11040965 (PMC8103518; doi:10.3390/nano11040965)
Supplement: Supplementary file 1 [file nanomaterials-11-00965-s001.zip]

Archive with 1 entries (1 files):
- SI-nanomaterials-1171620.pdf
